# Supplementary material for: (E)-2-Benzylidenecyclanones: Part XX—Reaction of Cyclic Chalcone Analogs with Cellular Thiols: Unexpected Increased Reactivity of 4-Chromanone- Compared to 1-Tetralone Analogs in Thia-Michael Reactions
Source: Molecules. 2024 Nov 21;29(23):5493. doi: 10.3390/molecules29235493 (PMC11643487; doi:10.3390/molecules29235493)
Supplement: Supplementary file 1 [file molecules-29-05493-s001.zip]

Archive with 1 entries (1 files):
- Supplementary_Chromanones_PP_Final.pdf
